# Supplementary material for: Identification of collateral sensitivity and evolutionary landscape of chemotherapy-induced drug resistance using cellular barcoding technology
Source: Front Pharmacol. 2023 Jul 11;14:1178489. doi: 10.3389/fphar.2023.1178489 (PMC10366361; doi:10.3389/fphar.2023.1178489)
Supplement: Supplementary file 1 [file DataSheet1.zip]

Archive with 5 entries (5 files):
- Figure S1.JPEG
- Figure S2.JPEG
- Figure S3.JPEG
- Figure S4.JPEG
- Figure S5.JPEG
